# Supplementary material for: Structural characterization of macro domain–containing Thoeris antiphage defense systems
Source: Sci Adv. 2024 Jun 26;10(26):eadn3310. doi: 10.1126/sciadv.adn3310 (PMC11204291; doi:10.1126/sciadv.adn3310)
Supplement: Supplementary file 2 — Table S2 [file sciadv.adn3310_table_s2.zip]

Archive with 1 entries (1 files):
- adn3310_table_s2.xlsx
