# Supplementary material for: Structural characterization of macro domain–containing Thoeris antiphage defense systems
Source: Sci Adv. 2024 Jun 26;10(26):eadn3310. doi: 10.1126/sciadv.adn3310 (PMC11204291; doi:10.1126/sciadv.adn3310)
Supplement: Supplementary file 2 — Table S2 [file sciadv.adn3310_table_s2.zip › adn3310_table_s2.xlsx]

## Sheet: Sheet1
Sub-family 1 (5 structures)				Sub-family 2 (24 structures)				Sub-family 3 (12 structures)				Sub-family 4 (55 structures)				Sub-family 5 (5 structures)				Sub-family 6 (53 structures)				Sub-family 7 (7 structures)				Sub-family 8 (10 structures)				Sub-family 9 (93 structures)				Sub-family 10 (9 structures)				Sub-family 11 (114 structures)				ThsB proteins not included in any sub-families (39 structures)
ThsB protein accession	Organism name	ThsA protein accession	ThsA variant	ThsB protein accession	Organism name	ThsA protein accession	ThsA variant	ThsB protein accession	Organism name	ThsA protein accession	ThsA variant	ThsB protein accession	Organism name	ThsA protein accession	ThsA variant	ThsB protein accession	Organism name	ThsA protein accession	ThsA variant	ThsB protein accession	Organism name	ThsA protein accession	ThsA variant	ThsB protein accession	Organism name	ThsA protein accession	ThsA variant	ThsB protein accession	Organism name	ThsA protein accession	ThsA variant	ThsB protein accession	Organism name	ThsA protein accession	ThsA variant	ThsB protein accession	Organism name	ThsA protein accession	ThsA variant	ThsB protein accession	Organism name	ThsA protein accession	ThsA variant	ThsB protein accession	Organism name	ThsA protein accession	ThsA variant
KTC03052.1	Pseudomonas syringae ICMP 11292	KTC03050.1	SIR2	AGP48695.1	Psychrobacter sp. G	AGP48697.1	SIR2	ETR94961.1	Acinetobacter baumannii CI78	ETR94925.1	SIR2	CDD80084.1	Ruminococcus sp. CAG:9	CDD80086.1	SIR2	CUI40923.1	Achromobacter sp. 2789STDY5608606	CUI41065.1	SIR2	AIQ75143.1	Paenibacillus odorifer	AIQ75144.1	SIR2	CEQ11380.1	[Clostridium] sordellii	CEQ11379.1	TM-Macro	KMT21892.1	Clostridium cylindrosporum DSM 605	KMT21891.1	TM-Macro	CYX44050.1	Streptococcus suis	CYX44081.1	TM-Macro	ALZ77340.1	Rheinheimera sp. F8	ALZ77344.1	SIR2	KPY89191.1	Pseudomonas syringae pv. tagetis	KPY89108.1	SIR2	KUG13795.1	Elizabethkingia miricola	KUG13796.1	TM-Macro
CDT49099.1	Vibrio sp. J2-26	CDT49142.1	SIR2	ACA73841.1	Pseudomonas putida W619	ACA73845.1	SIR2	ABR34956.1	Clostridium beijerinckii NCIMB 8052	ABR34958.1	SIR2	AEA61153.1	Burkholderia gladioli BSR3	AEA61152.1	SIR2	EXE88613.1	Acinetobacter baumannii 532279	EXE88617.1	SIR2	ACX81592.1	Aggregatibacter actinomycetemcomitans D11S-1	ACX81594.1	SIR2	EMZ26177.1	Eubacterium plexicaudatum ASF492	EMZ26178.1	TM-Macro	CDE34947.1	Prevotella stercorea CAG:629	CDE34946.1	TM-Macro	ABR64201.1	Sinorhizobium medicae WSM419	ABR64200.1	TM-Macro	ABI42032.1	Shewanella sp. MR-7	ABI42036.1	SIR2	ABB40970.1	Thiomicrospira crunogena XCL-2	ABB40969.1	SIR2	KYF75481.1	Sorangium cellulosum	KYF75483.1	SIR2
KXA74274.1	Bordetella hinzii LMG 13501	KXA74272.1	SIR2	BAQ74698.1	Pseudomonas sp. Os17	BAQ74702.1	SIR2	AJI88219.1	Yersinia frederiksenii Y225	AJI87975.1	SIR2	ABP73208.1	Rhodobacter sphaeroides ATCC 17025	ABP73209.1	SIR2	KPS74516.1	Serratia marcescens subsp. marcescens	KPS74519.1	SIR2	ABN74273.1	Actinobacillus pleuropneumoniae serovar 5b str. L20	ABN74271.1	SIR2	EOS41469.1	Lachnospiraceae bacterium COE1	EOS41468.1	TM-Macro	EEA91363.1	Collinsella stercoris DSM 13279	EEA91362.1	TM-Macro	ADG41467.1	Leuconostoc kimchii IMSNU 11154	ADG41466.1	TM-Macro	EPR14529.1	Sphingobium chinhatense IP26	EPR14527.1	SIR2	AHZ68663.1	Pseudomonas mandelii JR-1	AHZ68662.1	sir2	AAN80857.1	Escherichia coli CFT073	AAN80859.1	TM-Macro
AIQ75145.1	Paenibacillus odorifer	AIQ75144.1	SIR2	ETR95035.1	Acinetobacter baumannii CI78	ETR94925.1	SIR2	CCE59807.1	Staphylococcus argenteus	CCE59808.1	SIR2	ACA73842.1	Pseudomonas putida W619	ACA73845.1	SIR2	KFF62086.1	Pectobacterium carotovorum subsp. brasiliense	KFF62084.1	SIR2	EGV07223.1	Haemophilus pittmaniae HK 85	EGV07449.1	SIR2	AMN36764.1	Clostridium perfringens	AMN36763.1	TM-Macro	CDB59854.1	Bacteroides ovatus CAG:22	CDB59852.1	TM-Macro	AKC78199.1	Xanthomonas campestris	AKC78200.1	TM-Macro	KMN78968.1	Chromobacterium sp. LK11	KMN78963.1	SIR2	CCN04568.1	Bordetella bronchiseptica Bbr77	CCN04569.1	SIR2	ADP84994.1	Frankia sp. EuI1c	ADP84996.1	SIR2
KEC78315.1	Sinorhizobium americanum CCGM7	KEC78309.1	SIR2	EXE88615.1	Acinetobacter baumannii 532279	EXE88617.1	SIR2	EID19242.1	Streptococcus mitis SK616	EID19247.1	SIR2	ALJ08794.1	Brevundimonas sp. DS20	ALJ08795.1	SIR2	KGN93840.1	Porphyromonas sp. COT-108 OH2963	KGN93833.1	SIR2	AGS26694.1	Lactobacillus plantarum ZJ316	AGS26695.1	SIR2	EHG33945.1	[Clostridium] clostridioforme 2_1_49FAA	EHG33946.1	TM-Macro	CDG36275.1	Ruminiclostridium thermocellum BC1	CDG36276.1	TM-Macro	CDG04461.1	Lactococcus lactis subsp. lactis A12	CDG04462.1	TM-Macro	KMY27374.1	Aeromonas caviae	KMY27377.1	SIR2	CCP18524.1	Stenotrophomonas maltophilia RA8	CCP18523.1	SIR2	ADY67729.1	Agrobacterium sp. H13-3	ADY67727.1	SIR2
				KPY89165.1	Pseudomonas syringae pv. tagetis	KPY89108.1	SIR2	CZB10962.1	Streptococcus suis	CZB10988.1	SIR2	ALL13165.1	Caulobacter henricii	ALL13164.1	SIR2					EPC81227.1	Lactobacillus paracasei subsp. paracasei CNCM I-4649	EPC81228.1	SIR2	ERI96810.1	Blautia sp. KLE 1732	ERI96811.1	TM-Macro	EIY23904.1	Bacteroides cellulosilyticus CL02T12C19	EIY23905.1	TM-Macro	EFL96229.1	Pediococcus acidilactici DSM 20284	EFL96228.1	TM-Macro	KVM22188.1	Burkholderia ubonensis	KVM22194.1	SIR2	CNF62559.1	Yersinia pseudotuberculosis	CNF62528.1	SIR2	AFK54066.1	Tistrella mobilis KA081020-065	AFK54067.1	SIR2
				AHZ68664.1	Pseudomonas mandelii JR-1	AHZ68662.1	SIR2	EGF19710.1	Streptococcus sanguinis SK408	EGF19709.1	SIR2	EIK59131.1	Pseudomonas fluorescens SS101	EIK62927.1	SIR2					EDM51054.1	Eubacterium ventriosum ATCC 27560	EDM51055.1	SIR2	KEH95235.1	Clostridium novyi A str. GD211209	KEH95234.1	TM-Macro	EJL84706.1	Pantoea sp. GM01	EJL84705.1	TM-Macro	EFV96551.1	Streptococcus agalactiae ATCC 13813	EFV96552.1	TM-Macro	ABD68806.1	Rhodoferax ferrireducens T118	ABD68809.1	SIR2	ENX56756.1	Acinetobacter sp. NIPH 1867	ENX56755.1	SIR2	CCH29380.1	Saccharothrix espanaensis DSM 44229	CCH29383.1	SIR2
				KTI37617.1	Enterobacter hormaechei subsp. oharae	KTI37619.1	SIR2	ENZ02556.1	Clostridium colicanis 209318	ENZ02555.1	SIR2	EKB22094.1	Aeromonas veronii AMC35	EKB22093.1	SIR2					ABR34957.1	Clostridium beijerinckii NCIMB 8052	ABR34958.1	SIR2					EKN28635.1	Parabacteroides distasonis CL09T03C24	EKN28634.1	TM-Macro	EGF16081.1	Streptococcus sanguinis SK330	EGF16080.1	TM-Macro	ETZ11574.1	Vibrio parahaemolyticus M0605	ETZ11576.1	SIR2	KMY27378.1	Aeromonas caviae	KMY27377.1	SIR2	CVJ13862.1	Burkholderia cordobensis	CVJ13885.1	SIR2
				EAN09998.1	Enterococcus faecium DO	EAN09999.1	SIR2	EIY18765.1	Bacteroides dorei CL02T00C15	EIY18768.1	SIR2	EKF39859.1	Nitratireductor indicus C115	EKF39860.1	SIR2					ACZ11006.1	Sebaldella termitidis ATCC 33386	ACZ11005.1	SIR2					EOS20510.1	Lachnospiraceae bacterium 3-1	EOS20511.1	TM-Macro	ELB67021.1	Enterococcus faecium EnGen0048	ELB67022.1	TM-Macro	CQJ38327.1	Yersinia enterocolitica	CQJ38356.1	SIR2	KVO16516.1	Burkholderia ubonensis	KVO16515.1	SIR2	CVJ34976.1	Paraburkholderia choica	CVJ34937.1	SIR2
				CDE34945.1	Prevotella stercorea CAG:629	CDE34946.1	TM-Macro	EWC94440.1	Atopobium sp. ICM42b	EWC94460.1	SIR2	ESR69983.1	Pseudomonas aeruginosa VRFPA05	ESR69982.1	SIR2					CAQ50580.1	Staphylococcus aureus subsp. aureus ST398	CAQ50582.1	SIR2					KUK53686.1	Desulfotomaculum sp. 46_296	KUK53685.1	TM-Macro	ERK44587.1	Lactobacillus brevis ATCC 14869 = DSM 20054	ERK44588.1	TM-Macro					ABR91779.1	Janthinobacterium sp. Marseille	ABR91460.1	SIR2	EHI41039.1	Rhodococcus opacus PD630	EHI41035.1	SIR2
				EDM51058.1	Eubacterium ventriosum ATCC 27560	EDM51055.1	SIR2	AKC95053.1	Sneathia amnii	AKC95051.1	SIR2	ESZ88707.1	Blastomonas sp. CACIA14H2	ESZ88708.1	SIR2					EEG72545.1	[Clostridium] hylemonae DSM 15053	EEG72544.1	SIR2									EWG70340.1	Enterobacter sp. DC1	EWG70341.1	TM-Macro					ADY67728.1	Agrobacterium sp. H13-3	ADY67727.1	SIR2	EJU93678.1	Enterococcus faecalis 599	EJU93680.1	SIR2
				EDS74763.1	[Clostridium] spiroforme DSM 1552	EDS74761.1	TM-Macro	KKR96941.1	Candidatus Uhrbacteria bacterium GW2011_GWF2_41_16	KKR96940.1	SIR2	KEA54805.1	Burkholderia cenocepacia	KEA54804.1	SIR2					EFM08816.1	Paenibacillus curdlanolyticus YK9	EFM08817.1	SIR2									KJZ35757.1	Pseudomonas fluorescens	KJZ35756.1	TM-Macro					AHB77237.1	Pandoraea sp. RB-44	AHB77236.1	SIR2	EKG43672.1	Pseudomonas syringae pv. avellanae str. ISPaVe013	EKG43671.1	SIR2
				ELB67023.1	Enterococcus faecium EnGen0048	ELB67022.1	TM-Macro					KHN56275.1	Pectobacterium carotovorum	KHN56276.1	SIR2					EFR92172.1	Listeria innocua FSL S4-378	EFR92171.1	SIR2									KND18806.1	Pannonibacter phragmitetus	KND18807.1	TM-Macro					EAN10000.1	Enterococcus faecium DO	EAN09999.1	SIR2	EKS34036.1	Afipia broomeae ATCC 49717	EKS34044.1	SIR2
				ETU24521.1	Enterococcus faecalis EnGen0413	ETU24520.1	TM-Macro					KUR80452.1	Novosphingobium sp. Fuku2-ISO-50	KUR80453.1	SIR2					EIY18767.1	Bacteroides dorei CL02T00C15	EIY18768.1	SIR2									KRK83039.1	Lactobacillus paralimentarius DSM 19674	KRK83038.1	TM-Macro					EKF39861.1	Nitratireductor indicus C115	EKF39860.1	SIR2	KDN27531.1	Vibrio fortis	KDN26971.1	SIR2
				KFF62087.1	Pectobacterium carotovorum subsp. brasiliense	KFF62084.1	SIR2					KXU94712.1	Stenotrophomonas sp. DDT-1	KXU94746.1	SIR2					EJS00270.1	Bacillus cereus VDM022	EJS00271.1	SIR2									AKP49794.1	Cyclobacterium amurskyense	AKP49793.1	TM-Macro					ENZ03438.1	Clostridium colicanis 209318	ENZ03437.1	SIR2	EHI61154.1	Hungatella hathewayi WAL-18680	EHI61152.1	TM-Macro
				ENX56757.1	Acinetobacter sp. NIPH 1867	ENX56755.1	SIR2					AEB29798.1	Carnobacterium sp. 17-4	AEB29797.1	SIR2					EOQ01915.1	Bacillus cereus VD140	EOQ01914.1	SIR2									CTQ72907.1	Labrenzia alexandrii	CTQ72905.1	TM-Macro					EPE98430.1	Rhizobium grahamii CCGE 502	EPE98431.1	SIR2	EPI32469.1	Enterococcus faecalis VC1B-1	EPI32466.1	TM-Macro
				AFO49032.1	Pseudomonas putida DOT-T1E	AFO49035.1	SIR2					AMJ40928.1	[Clostridium] propionicum DSM 1682	AMJ40926.1	SIR2					EPI22404.1	Enterococcus faecium LA4B-2	EPI22405.1	SIR2									EID73850.1	Imtechella halotolerans K1	EID73851.1	TM-Macro					ETR95050.1	Acinetobacter baumannii CI78	ETR94925.1	SIR2	AKO52331.1	Marinobacter psychrophilus	AKO52328.1	SIR2
				AKV63929.1	Porphyromonas gingivalis	AKV63928.1	TM-Macro					EEP27315.1	Shuttleworthia satelles DSM 14600	EEP27313.1	SIR2					ETJ99317.1	Eubacterium nodatum ATCC 33099	ETJ99320.1	SIR2									EJL63881.1	Flavobacterium sp. CF136	EJL63880.1	TM-Macro					GAE27471.1	Bacillus wakoensis JCM 9140	GAE27470.1	SIR2	AKW15260.1	Salmonella enterica subsp. enterica serovar Sloterdijk str. ATCC 15791	AKW15253.1	TM-Macro
				KJJ86349.1	Prevotella intermedia ZT	KJJ86348.1	TM-Macro					EGK00061.1	Dysgonomonas gadei ATCC BAA-286	EGK00063.1	SIR2					KGF38952.1	Prevotella bivia DNF00650	KGF38953.1	SIR2									EOS38322.1	Lachnospiraceae bacterium M18-1	EOS38323.1	TM-Macro					KJU85604.1	Candidatus Magnetobacterium bavaricum	KJU85605.1	SIR2	ERW54755.1	Pseudomonas aeruginosa BWHPSA014	ERW54756.1	SIR2
				AHB77238.1	Pandoraea sp. RB-44	AHB77236.1	SIR2					ENU62743.1	Acinetobacter lwoffii NIPH 715	ENU62565.1	SIR2					KMQ31338.1	Bacillus cereus	KMQ31339.1	SIR2									KFF05552.1	Flavobacterium reichenbachii	KFF05553.1	TM-Macro					KTD46364.1	Legionella quateirensis	KTD46365.1	SIR2	ESS57196.1	Enterobacter cloacae S611	ESS57310.1	TM-Macro
				CVJ11217.1	Paraburkholderia sordidicola	CVJ11200.1	SIR2					EHP50818.1	Odoribacter laneus YIT 12061	EHP50820.1	SIR2					KQB82199.1	Pediococcus pentosaceus	KQB82200.1	SIR2									KGN67553.1	Porphyromonas sp. COT-108 OH1349	KGN67552.1	TM-Macro					ALL13163.1	Caulobacter henricii	ALL13164.1	SIR2	KRE80989.1	Arthrobacter sp. Soil762	KRE80987.1	SIR2
				EOS20512.1	Lachnospiraceae bacterium 3-1	EOS20511.1	TM-Macro					EPD26426.1	Capnocytophaga granulosa ATCC 51502	EPD26424.1	SIR2					KSU86124.1	Bacillus sp. SGD-V-76	KSU86125.1	SIR2									KUG13797.1	Elizabethkingia miricola	KUG13796.1	TM-Macro					AFK54068.1	Tistrella mobilis KA081020-065	AFK54067.1	SIR2	EKX62814.1	Streptomyces ipomoeae 91-03	EKX62822.1	TM-Macro
				KUR80451.1	Novosphingobium sp. Fuku2-ISO-50	KUR80453.1	SIR2					KDN56465.1	Flavobacterium seoulense	KDN56466.1	SIR2					EDS74762.1	[Clostridium] spiroforme DSM 1552	EDS74761.1	TM-Macro									CCV65563.1	Acholeplasma brassicae	CCV65562.1	TM-Macro					ALJ08796.1	Brevundimonas sp. DS20	ALJ08795.1	SIR2	KUL42777.1	Streptomyces regalis	KUL42778.1	TM-Macro
				CCP18522.1	Stenotrophomonas maltophilia RA8	CCP18523.1	SIR2					KKB51171.1	Parabacteroides sp. HGS0025	KKB51170.1	SIR2					EGF19708.1	Streptococcus sanguinis SK408	EGF19709.1	SIR2									EPI32467.1	Enterococcus faecalis VC1B-1	EPI32466.1	TM-Macro					KVX01472.1	Shewanella frigidimarina	KVX01473.1	SIR2	EHI61290.1	Hungatella hathewayi WAL-18680	EHI61291.1	SIR2
												KUG12375.1	Elizabethkingia miricola	KUG12361.1	SIR2					AAP11367.1	Bacillus cereus ATCC 14579	AAP11368.1	SIR2									ETU24519.1	Enterococcus faecalis EnGen0413	ETU24520.1	TM-Macro					KEC78310.1	Sinorhizobium americanum CCGM7	KEC78309.1	SIR2	CBK94113.1	[Eubacterium] rectale M104/1	CBK94114.1	SIR2
												AJY68816.1	Geobacter sulfurreducens	AJY68818.1	SIR2					CZB11023.1	Streptococcus suis	CZB10988.1	SIR2									ABM10182.1	Paenarthrobacter aurescens TC1	ABM09581.1	TM-Macro					EME14865.1	Rhodococcus qingshengii BKS 20-40	EME14866.1	SIR2	CJD59502.1	Streptococcus pneumoniae	CJD59524.1	SIR2
												AFK54069.1	Tistrella mobilis KA081020-065	AFK54067.1	SIR2					EEI83076.1	Anaerococcus tetradius ATCC 35098	EEI83075.1	SIR2									AAN80858.1	Escherichia coli CFT073	AAN80859.1	TM-Macro					CRD50733.1	Stenotrophomonas maltophilia	CRD50721.1	SIR2	CAN93963.1	Sorangium cellulosum So ce56	CAN93966.1	SIR2
												EJR09239.1	Bacillus cereus MSX-D12	EJR09240.1	SIR2					EJU93679.1	Enterococcus faecalis 599	EJU93680.1	SIR2									ABO13065.2	Acinetobacter baumannii ATCC 17978	ABO13066.2	TM-Macro					AMQ92900.1	Aggregatibacter actinomycetemcomitans	AMQ92899.1	SIR2	ADB76078.1	Geodermatophilus obscurus DSM 43160	ADB76077.1	SIR2
												ABR91881.1	Janthinobacterium sp. Marseille	ABR91460.1	SIR2					KAJ82224.1	Enterococcus faecalis NY9	KAJ82225.1	SIR2									AGN81862.1	Pseudomonas putida H8234	AGN81863.1	TM-Macro					ABI42037.1	Shewanella sp. MR-7	ABI42036.1	SIR2	ENX18769.1	Acinetobacter sp. CIP 102136	ENX19931.1	SIR2
												EME14867.1	Rhodococcus qingshengii BKS 20-40	EME14866.1	SIR2					KAJ84753.1	Enterococcus faecalis NY9	KAJ84751.1	SIR2									AKR49342.1	Acetobacter pasteurianus	AKR49340.1	TM-Macro					ACA73844.1	Pseudomonas putida W619	ACA73845.1	SIR2	ABB40962.1	Thiomicrospira crunogena XCL-2	ABB40969.1	SIR2
												ENZ03439.1	Clostridium colicanis 209318	ENZ03437.1	SIR2					KXT60078.1	Streptococcus oralis	KXT60079.1	SIR2									AMS04502.1	Propionibacterium acidipropionici	AMS06949.1	TM-Macro					AEA61150.1	Burkholderia gladioli BSR3	AEA61152.1	SIR2	KVR44247.1	Burkholderia ubonensis	KVR44248.1	SIR2
												GAM02793.1	Sphingomonas parapaucimobilis NBRC 15100	GAM02795.1	SIR2					KFF62083.1	Pectobacterium carotovorum subsp. brasiliense	KFF62084.1	SIR2									CPW02870.1	Mycobacterium abscessus	CPW02861.1	TM-Macro					AGP48696.1	Psychrobacter sp. G	AGP48697.1	SIR2	AJP52228.1	Pseudomonas fluorescens	AJP52231.1	SIR2
												KED12525.1	Vibrio parahaemolyticus	KED12527.1	SIR2					AIY12609.1	Cellulophaga baltica NN016038	AIY12608.1	SIR2									EHW83929.1	Escherichia coli DEC10E	EHW83928.1	TM-Macro					AJI88525.1	Yersinia frederiksenii Y225	AJI87975.1	SIR2	KDX77548.1	Escherichia coli 2-222-05_S1_C2	KDX77544.1	SIR2
												ACB66892.1	Burkholderia ambifaria MC40-6	ACB66894.1	SIR2					EGK00062.1	Dysgonomonas gadei ATCC BAA-286	EGK00063.1	SIR2									ERN46352.1	Rhodococcus equi NBRC 101255 = C 7	ERN46351.1	TM-Macro					BAQ74701.1	Pseudomonas sp. Os17	BAQ74702.1	SIR2	KLA35046.1	Bacillus cereus	KLA35044.1	SIR2
												AKV95757.1	Marinobacter sp. CP1	AKV98647.1	SIR2					ELC28355.1	Escherichia coli KTE16	ELC28356.1	SIR2									GAC48718.1	Gordonia aichiensis NBRC 108223	GAC48719.1	TM-Macro					CUB16901.1	Bacillus pumilus	CUB16899.1	SIR2	ABR65054.1	Sinorhizobium medicae WSM419	ABR65059.1	SIR2
												KGY52719.1	Aeromonas hydrophila	KGY52609.1	SIR2					KDN56467.1	Flavobacterium seoulense	KDN56466.1	SIR2									KJL32260.1	Microbacterium azadirachtae	KJL32259.1	TM-Macro					EQC60102.1	Lactobacillus fermentum MTCC 8711	EQC60101.1	sir2	EGE38622.1	Actinomyces viscosus C505	EGE38623.2	TM-Macro
												KMN78965.1	Chromobacterium sp. LK11	KMN78963.1	SIR2					KVS07628.1	Burkholderia vietnamiensis	KVS07629.1	SIR2									ALS25373.1	Paenibacillus naphthalenovorans	ALS25374.1	TM-Macro					KQN02370.1	Sphingomonas sp. Leaf230	KQN02369.1	SIR2	ADB76072.1	Geodermatophilus obscurus DSM 43160	ADB76077.1	SIR2
												KMZ12179.1	Candidatus Burkholderia humilis	KMZ12177.1	SIR2					EPD26425.1	Capnocytophaga granulosa ATCC 51502	EPD26424.1	SIR2									AHJ12535.1	Sulfurospirillum multivorans DSM 12446	AHJ12534.1	TM-Macro					CQR45869.1	Paraliobacillus sp. PM-2	CQR45868.1	SIR2	KQS95551.1	Rhizobium sp. Leaf386	KQS95552.1	SIR2
												AJG12529.1	Pseudomonas plecoglossicida	AJG12527.1	SIR2					EAZ85482.1	Bacillus sp. B14905	EAZ85483.1	SIR2									AKR49339.1	Acetobacter pasteurianus	AKR49340.1	TM-Macro					KJS18753.1	Clostridiaceae bacterium BRH_c20a	KJS18752.1	SIR2	ABO35463.1	Methanococcus maripaludis C5	ABO35466.1	SIR2
												BAQ74700.1	Pseudomonas sp. Os17	BAQ74702.1	SIR2					EES71590.1	Paenibacillus sp. oral taxon 786 str. D14	EES71591.1	SIR2									EHS54841.1	Paenibacillus sp. Aloe-11	EHS54840.1	TM-Macro					EIK62341.1	Pseudomonas fluorescens SS101	EIK62927.1	SIR2
												AFO49034.1	Pseudomonas putida DOT-T1E	AFO49035.1	SIR2					ETE93553.1	Bacillus thuringiensis serovar aizawai str. Leapi01	ETE93554.1	SIR2									ESS57523.1	Enterobacter cloacae S611	ESS57310.1	TM-Macro					ABN74272.1	Actinobacillus pleuropneumoniae serovar 5b str. L20	ABN74271.1	SIR2
												KPH74237.1	Oceanobacillus caeni	KPH74233.1	SIR2					KFK51888.1	Vibrio vulnificus	KFK51887.1	SIR2									KKF98497.1	Methanosarcina mazei	KKF98496.1	TM-Macro					ABP73210.1	Rhodobacter sphaeroides ATCC 17025	ABP73209.1	SIR2
												ALJ08793.1	Brevundimonas sp. DS20	ALJ08795.1	SIR2					KED69848.1	Vibrio parahaemolyticus	KED69849.1	SIR2									KUO23348.1	Vibrio cholerae	KUO23349.1	TM-Macro					AJP42563.1	Alteromonas australica	AJP42564.1	SIR2
												EEY94495.1	Acinetobacter junii SH205	EEY94494.1	SIR2					CRD50737.1	Stenotrophomonas maltophilia	CRD50721.1	SIR2									KWF17575.1	Burkholderia pseudomultivorans	KWF17574.1	TM-Macro					AMJ40924.1	[Clostridium] propionicum DSM 1682	AMJ40926.1	SIR2
												KQS95550.1	Rhizobium sp. Leaf386	KQS95552.1	SIR2					EEY94493.1	Acinetobacter junii SH205	EEY94494.1	SIR2									ACR72775.1	[Eubacterium] eligens ATCC 27750	ACR72776.1	TM-Macro					CDT49130.1	Vibrio sp. J2-26	CDT49142.1	SIR2
												CRD50724.1	Stenotrophomonas maltophilia	CRD50721.1	SIR2					EXX84013.1	Salmonella enterica subsp. enterica serovar Namur str. 05-2929	EXX84012.1	SIR2									AKA50671.1	Bacteroides fragilis	AKA50670.1	TM-Macro					CVJ11186.1	Paraburkholderia sordidicola	CVJ11200.1	SIR2
												CNF62502.1	Yersinia pseudotuberculosis	CNF62528.1	SIR2					KJS18754.1	Clostridiaceae bacterium BRH_c20a	KJS18752.1	SIR2									EFF62518.1	Turicibacter sanguinis PC909	EFF62517.1	TM-Macro					ERW54757.1	Pseudomonas aeruginosa BWHPSA014	ERW54756.1	SIR2
												AHZ68658.1	Pseudomonas mandelii JR-1	AHZ68662.1	SIR2					ABR34953.1	Clostridium beijerinckii NCIMB 8052	ABR34958.1	SIR2									KKO89197.1	Sphingobacterium sp. Ag1	KKO89442.1	TM-Macro					ESZ88709.1	Blastomonas sp. CACIA14H2	ESZ88708.1	SIR2
												CAE30983.1	Bordetella bronchiseptica RB50	CAE30982.1	SIR2					ENZ02554.1	Clostridium colicanis 209318	ENZ02555.1	SIR2									AMP74180.1	Ralstonia solanacearum	AMP74179.1	TM-Macro					ETD82033.1	Rhodobacter capsulatus B6	ETD82032.1	SIR2
												KMY27376.1	Aeromonas caviae	KMY27377.1	SIR2					KQL33556.1	Bacillus sp. FJAT-25509	KQL33557.1	SIR2									KRU21992.1	Psychrobacter piscatorii	KRU21991.1	TM-Macro					KEA54803.1	Burkholderia cenocepacia	KEA54804.1	SIR2
												EXE88611.1	Acinetobacter baumannii 532279	EXE88617.1	SIR2					KUG12363.1	Elizabethkingia miricola	KUG12361.1	SIR2									CBK39911.1	Nitrospira defluvii	CBK39910.1	TM-Macro					KGK10825.1	Vibrio navarrensis	KGK10824.1	sir2
												KGK23633.1	Pseudomonas plecoglossicida	KGK23635.1	SIR2					EDM51056.1	Eubacterium ventriosum ATCC 27560	EDM51055.1	SIR2									ABG41253.1	Pseudoalteromonas atlantica T6c	ABG41254.1	TM-Macro					KHN56274.1	Pectobacterium carotovorum	KHN56276.1	SIR2
												KPY89133.1	Pseudomonas syringae pv. tagetis	KPY89108.1	SIR2					KOQ96627.1	Haemophilus sp. C1	KOQ96629.1	SIR2									ADY24841.1	Bacillus thuringiensis serovar finitimus YBT-020	ADY24842.1	TM-Macro					KHN56277.1	Pectobacterium carotovorum	KHN56276.1	SIR2
												ENZ83249.1	Caulobacter crescentus OR37	ENZ83250.1	SIR2																	CCG49954.1	Bacillus methylotrophicus YAU B9601-Y2	CCG49955.1	TM-Macro					KKB51169.1	Parabacteroides sp. HGS0025	KKB51170.1	SIR2
												KOQ96628.1	Haemophilus sp. C1	KOQ96629.1	SIR2																	CDB59853.1	Bacteroides ovatus CAG:22	CDB59852.1	TM-Macro					KUR80454.1	Novosphingobium sp. Fuku2-ISO-50	KUR80453.1	SIR2
																																ERI11821.1	Aneurinibacillus aneurinilyticus ATCC 12856	ERI11820.1	TM-Macro					KXU94745.1	Stenotrophomonas sp. DDT-1	KXU94746.1	SIR2
																																KFC21767.1	Epilithonimonas lactis	KFC21766.1	TM-Macro					EKS70340.1	Burkholderia sp. SJ98	EKS70339.1	SIR2
																																KUJ59694.1	Flavobacteriaceae bacterium CRH	KUJ59693.1	TM-Macro					AGG89636.1	Rhodanobacter denitrificans	AGG89637.1	SIR2
																																ACR74434.1	[Eubacterium rectale] ATCC 33656	ACR74433.1	TM-Macro					AGM44766.1	Aeromonas hydrophila ML09-119	AGM44765.1	SIR2
																																CVH45994.1	Serratia marcescens	CVH45990.1	TM-Macro					CDZ53066.1	Neorhizobium galegae bv. officinalis	CDZ53063.1	SIR2
																																KFI74924.1	Bifidobacterium pseudocatenulatum DSM 20438 = JCM 1200 = LMG 10505	KFI74923.1	TM-Macro					EIL59627.1	Escherichia coli 75	EIL59628.1	SIR2
																																KJV39509.1	Acinetobacter indicus	KJV39508.1	TM-Macro					ENU62566.1	Acinetobacter lwoffii NIPH 715	ENU62565.1	SIR2
																																AHJ13795.1	Sulfurospirillum multivorans DSM 12446	AHJ13792.1	TM-Macro					EPJ82188.1	Pseudomonas sp. CFII64	EPJ82189.1	SIR2
																																AIL63103.1	Pseudomonas alkylphenolia	AIL63104.1	TM-Macro					KMN78964.1	Chromobacterium sp. LK11	KMN78963.1	SIR2
																																BAB73899.1	Nostoc sp. PCC 7120	BAB73898.1	TM-Macro					KTB70324.1	Pseudomonas sp. ICMP 3272	KTB70323.1	SIR2
																																CDE97487.1	Clostridium sp. CAG:813	CDE97488.1	TM-Macro					KTI37618.1	Enterobacter hormaechei subsp. oharae	KTI37619.1	SIR2
																																CDG89551.1	Xenorhabdus bovienii str. feltiae France	CDG89550.1	TM-Macro					KVM18169.1	Burkholderia ubonensis	KVM18168.1	SIR2
																																CVH06653.1	Serratia marcescens	CVH06624.1	TM-Macro					ERT61533.1	Peptoniphilus sp. BV3C26	ERT61554.1	SIR2
																																KOY23386.1	Vibrio parahaemolyticus	KOY23385.1	TM-Macro					AMJ40925.1	[Clostridium] propionicum DSM 1682	AMJ40926.1	SIR2
																																KYG88424.1	Ruminococcus sp. DSM 100440	KYG88423.1	TM-Macro					EEP27314.1	Shuttleworthia satelles DSM 14600	EEP27313.1	SIR2
																																CZQ07179.1	Legionella pneumophila	CZQ07176.1	TM-Macro					EKB22092.1	Aeromonas veronii AMC35	EKB22093.1	SIR2
																																ADG31356.1	Thiomonas intermedia K12	ADG31357.1	TM-Macro					KIM13726.1	Mycoplasma capricolum subsp. capricolum	KIM13727.1	SIR2
																																CAD16318.1	Ralstonia solanacearum GMI1000	CAD16319.1	TM-Macro					AJK51072.1	Mycoplasma capricolum subsp. capripneumoniae 87001	AJK51071.1	SIR2
																																EHL32739.1	Legionella drancourtii LLAP12	EHL32738.1	TM-Macro					ETO98875.1	Lachnoanaerobaculum sp. MSX33	ETO98932.1	SIR2
																																EHT09459.1	Raoultella ornithinolytica 10-5246	EHT09458.1	TM-Macro					KQV52822.1	Pelomonas sp. Root1217	KQV52821.1	SIR2
																																ESM46332.1	Enterobacter cloacae BWH 29	ESM46331.1	TM-Macro					EFF51767.1	Bacteroides ovatus SD CMC 3f	EFF51768.1	SIR2
																																KQQ38325.1	Rhizobium sp. Leaf306	KQQ38326.1	TM-Macro					AEB29796.1	Carnobacterium sp. 17-4	AEB29797.1	SIR2
																																KUR72679.1	Novosphingobium fuchskuhlense	KUR72680.1	TM-Macro					EIY18769.1	Bacteroides dorei CL02T00C15	EIY18768.1	SIR2
																																KVL39771.1	Burkholderia sp. MSMB1835	KVL39772.1	TM-Macro					KGF38954.1	Prevotella bivia DNF00650	KGF38953.1	SIR2
																																KGN82594.1	Porphyromonas sp. COT-290 OH860	KGN82593.1	TM-Macro					CAW93166.1	Streptococcus equi subsp. equi 4047	CAW93164.1	SIR2
																																AKV63927.1	Porphyromonas gingivalis	AKV63928.1	TM-Macro					AGE19434.1	Serratia marcescens WW4	AGE19433.1	SIR2
																																KTD01947.1	Legionella geestiana	KTD01946.1	TM-Macro					AGO56415.1	Serratia plymuthica 4Rx13	AGO56414.1	SIR2
																																ABE61673.1	Nitrobacter hamburgensis X14	ABE61672.1	TM-Macro					EHP50821.1	Odoribacter laneus YIT 12061	EHP50820.1	SIR2
																																CAH34733.1	Burkholderia pseudomallei K96243	CAH34734.1	TM-Macro					EIJ69684.1	Haemophilus parahaemolyticus HK385	EIJ69644.1	SIR2
																																EKS39931.1	Afipia clevelandensis ATCC 49720	EKS39930.1	TM-Macro					EIY90207.1	Bacteroides fragilis CL05T00C42	EIY90206.1	SIR2
																																EZP69578.1	Sphingomonas paucimobilis	EZP69577.1	TM-Macro					EJS10771.1	Bacillus cereus VDM062	EJS10770.1	SIR2
																																KJV29336.1	Aquitalea magnusonii	KJV29339.1	TM-Macro					ENZ83251.1	Caulobacter crescentus OR37	ENZ83250.1	SIR2
																																EFV85441.1	Achromobacter xylosoxidans C54	EFV85442.1	TM-Macro					ERT62591.1	Megasphaera sp. BV3C16-1	ERT62562.1	SIR2
																																ADG31358.1	Thiomonas intermedia K12	ADG31357.1	TM-Macro					KHD43838.1	Streptococcus uberis	KHD43839.1	SIR2
																																EGG58908.1	Enterococcus faecalis TX1467	EGG58909.1	TM-Macro					KSF14310.1	Pseudomonas aeruginosa	KSF14311.1	SIR2
																																EIY23906.1	Bacteroides cellulosilyticus CL02T12C19	EIY23905.1	TM-Macro					KUG12362.1	Elizabethkingia miricola	KUG12361.1	SIR2
																																KQN47926.1	Serratia sp. Leaf51	KQN48064.1	TM-Macro					ERK54361.1	Leptotrichia wadei F0279	ERK54360.1	SIR2
																																ESL95858.1	Klebsiella pneumoniae UCICRE 7	ESL95857.1	TM-Macro					ABR34959.1	Clostridium beijerinckii NCIMB 8052	ABR34958.1	SIR2
																																								AHC80714.1	Pseudomonas monteilii SB3078	AHC80715.1	SIR2
																																								CDD80087.1	Ruminococcus sp. CAG:9	CDD80086.1	SIR2
																																								EFM08815.1	Paenibacillus curdlanolyticus YK9	EFM08817.1	SIR2
																																								EPD26427.1	Capnocytophaga granulosa ATCC 51502	EPD26424.1	SIR2
																																								EQO88545.1	Escherichia coli HVH 46 (4-2758776)	EQO88544.1	SIR2
																																								EXE88616.1	Acinetobacter baumannii 532279	EXE88617.1	SIR2
																																								KFK51886.1	Vibrio vulnificus	KFK51887.1	SIR2
																																								KHM45256.1	Pseudoalteromonas flavipulchra NCIMB 2033 = ATCC BAA-314	KHM45375.1	SIR2
																																								KPF70567.1	beta proteobacterium AAP99	KPF70566.1	SIR2
																																								KKR96939.1	Candidatus Uhrbacteria bacterium GW2011_GWF2_41_16	KKR96940.1	SIR2
																																								KPS74517.1	Serratia marcescens subsp. marcescens	KPS74519.1	SIR2
																																								EXE88612.1	Acinetobacter baumannii 532279	EXE88617.1	SIR2
																																								KED25552.1	Vibrio parahaemolyticus	KED25553.1	SIR2
																																								KFF62085.1	Pectobacterium carotovorum subsp. brasiliense	KFF62084.1	SIR2
																																								KHN56271.1	Pectobacterium carotovorum	KFF62084.1	SIR2
																																								CDH26047.1	Xenorhabdus bovienii str. kraussei Becker Underwood	CDH26046.1	SIR2
																																								CAE30981.1	Bordetella bronchiseptica RB50	CAE30982.1	SIR2
																																								EEL84781.1	Bacillus cereus AH1272	EEL84782.1	SIR2
																																								AEA61151.1	Burkholderia gladioli BSR3	AEA61152.1	SIR2
																																								KGA25875.1	Pectobacterium carotovorum subsp. brasiliense	KGA25874.1	SIR2
																																								KVR99615.1	Burkholderia vietnamiensis	KVR99614.1	SIR2
